# Supplementary material for: In-Depth Analysis of the Pancreatic Extracellular Matrix during Development for Next-Generation Tissue Engineering
Source: Int J Mol Sci. 2023 Jun 17;24(12):10268. doi: 10.3390/ijms241210268 (PMC10299253; doi:10.3390/ijms241210268)
Supplement: Supplementary file 1 [file ijms-24-10268-s001.zip]

Archive with 2 entries (2 files):
- Excel File 1.xlsx
- Sup materials v2.pdf
